# Supplementary material for: Characterization of the nasopharyngeal microbiota in health and during rhinovirus challenge
Source: Microbiome. 2014 Jun 25;2:22. doi: 10.1186/2049-2618-2-22 (PMC4098959; doi:10.1186/2049-2618-2-22)
Supplement: Additional file 5 — Excel file. Analysis of variance (ANOVA) test of dominant phyla in each of the subjects. Results for ANOVA test on the relative abundances (log-transformed values) of the three dominant phyla before, during, or after inoculation, in either the infected or uninfected categories. [file 2049-2618-2-22-S5.xlsx]

## Sheet: ANOVA_Subject_Table.csv
Phylum	Subject	ANOVA	Df	Sum Sq	Mean Sq	F value	Pr(>F)	padj
Actinobacteria	1	Inoculation	2	82.0775	41.0387	0.330101	0.729462	1
Actinobacteria	2	Inoculation	2	26.3343	13.1671	0.0998821	0.906211	1
Actinobacteria	3	Inoculation	2	133.553	66.7763	1.50538	0.295236	1
Actinobacteria	4	Inoculation	2	4.90458	2.45229	1.6569	0.25756	1
Actinobacteria	5	Inoculation	2	1.92144	0.960722	0.798235	0.487217	1
Actinobacteria	6	Inoculation	2	207.853	103.927	3.35091	0.105404	1
Actinobacteria	7	Inoculation	2	0.0284628	0.0142314	0.111642	0.895925	1
Actinobacteria	8	Inoculation	2	4.12781	2.06391	3.44424	0.0908977	1
Actinobacteria	9	Inoculation	2	34.9504	17.4752	122.825	3.54019e-06	0.000106206
Actinobacteria	10	Inoculation	2	95.9295	47.9648	0.454403	0.658682	1
Firmicutes	1	Inoculation	2	0.437207	0.218604	0.532758	0.609019	1
Firmicutes	2	Inoculation	2	1.1867	0.593351	1.84498	0.227209	1
Firmicutes	3	Inoculation	2	0.00913784	0.00456892	0.0150677	0.985082	1
Firmicutes	4	Inoculation	2	0.292668	0.146334	0.700845	0.52791	1
Firmicutes	5	Inoculation	2	3.60491	1.80245	1.6731	0.254747	1
Firmicutes	6	Inoculation	2	2.834	1.417	20.7596	0.00201301	0.0563643
Firmicutes	7	Inoculation	2	0.104485	0.0522423	0.363664	0.707523	1
Firmicutes	8	Inoculation	2	5.64328	2.82164	3.16988	0.104671	1
Firmicutes	9	Inoculation	2	5.6783	2.83915	7.64815	0.0173392	0.468158
Firmicutes	10	Inoculation	2	5.40798	2.70399	0.652862	0.55987	1
Proteobacteria	1	Inoculation	2	1.06924	0.534618	0.277538	0.765609	1
Proteobacteria	2	Inoculation	2	8.56253	4.28126	1.73369	0.244574	1
Proteobacteria	3	Inoculation	2	7.08043	3.54021	2.0074	0.215044	1
Proteobacteria	4	Inoculation	2	83.3364	41.6682	1.0461	0.400408	1
Proteobacteria	5	Inoculation	2	10.4642	5.23212	19.5737	0.00135933	0.0394206
Proteobacteria	6	Inoculation	2	1.94898	0.974488	0.794772	0.494091	1
Proteobacteria	7	Inoculation	2	5.00753	2.50376	4.92809	0.0461515	1
Proteobacteria	8	Inoculation	2	12.6925	6.34624	2.80471	0.12747	1
Proteobacteria	9	Inoculation	2	1.40976	0.704878	0.318153	0.737482	1
Proteobacteria	10	Inoculation	2	4.09232	2.04616	1.51495	0.30595	1
