# Supplementary material for: Characterization of the nasopharyngeal microbiota in health and during rhinovirus challenge
Source: Microbiome. 2014 Jun 25;2:22. doi: 10.1186/2049-2618-2-22 (PMC4098959; doi:10.1186/2049-2618-2-22)
Supplement: Additional file 6 — Excel file. Analysis of variance (ANOVA) test of dominant phyla between subjects. ANOVA to test the null hypothesis that the relative abundances (log transformed values) of the dominant phyla were the same between subjects in infected and not infected groups. [file 2049-2618-2-22-S6.xlsx]

## Sheet: ANOVA_abundBySubject_splitInfNo
Phylum	Infected/Not	Df	Sum Sq	Mean Sq	F value	Pr(>F)	padj
Actinobacteria	Not Infected	2	178.654	89.3271	1.68419	0.205218	0.205218
Firmicutes	Not Infected	2	9.31266	4.65633	8.09346	0.00185072	0.0092536
Proteobacteria	Not Infected	2	16.8575	8.42876	4.20848	0.0260983	0.0874827
Actinobacteria	Infected	6	527.085	87.8475	2.62154	0.0252733	0.0874827
Firmicutes	Infected	6	29.6962	4.94937	5.19716	0.000231372	0.00138823
Proteobacteria	Infected	6	122.715	20.4525	2.6991	0.0218707	0.0874827
