# Supplementary material for: Characterization of the nasopharyngeal microbiota in health and during rhinovirus challenge
Source: Microbiome. 2014 Jun 25;2:22. doi: 10.1186/2049-2618-2-22 (PMC4098959; doi:10.1186/2049-2618-2-22)
Supplement: Additional file 7 — Compressed file. Alpha diversity_150. Alpha diversity analyses including rarefaction plots. Plots go to minimum sequences/sample (approximately 150). [file 2049-2618-2-22-S7.zip]

Archive with 1 entries (1 files):
- 8440692981118328_add7.tgz
