# Supplementary material for: Characterization of the nasopharyngeal microbiota in health and during rhinovirus challenge
Source: Microbiome. 2014 Jun 25;2:22. doi: 10.1186/2049-2618-2-22 (PMC4098959; doi:10.1186/2049-2618-2-22)
Supplement: Additional file 11 — Compressed file. Beta Diversity_ nasal lavage fluid (NLF) samples only. Beta diversity (both weighted and unweighted Unifrac) analyses/emperor plots for the nasal wash data only. [file 2049-2618-2-22-S11.zip]

Archive with 1 entries (1 files):
- 8440692981118328_add11.tgz
